# Supplementary material for: A computational approach for genome-wide mapping of splicing factor binding sites
Source: Genome Biol. 2009 Mar 18;10(3):R30. doi: 10.1186/gb-2009-10-3-r30 (PMC2691001; doi:10.1186/gb-2009-10-3-r30)
Supplement: Additional data file 3 — Experimentally defined SFBSs used for training and testing. [file gb-2009-10-3-r30-S3.txt]

Class	Sample Number	Seq. Number	Target Exon	Splicing Factor	position	Genomic Coordinates of Core Sequence (hg18)	Genomic Coordinates of Core+Flanking Sequence (hg18)	Source Specie
+	1	1	9g8.e3.1	9G8	E	chr2:38829259-38829271:-	chr2:38829165-38829365:-	human
+	2	2	9g8.e3.2	9G8	E	chr2:38829224-38829241:-	chr2:38829132-38829332:-	human
+	3	3	9g8.e4	9G8	E	chr2:38830178-38830187:-	chr2:38830082-38830282:-	human
+	4	3	9g8.e4	SF2ASF	E	chr2:38830178-38830187:-	chr2:38830082-38830282:-	human
+	5	4	Apoa2.e3	SF2ASF	E	chr1:159459365-159459375:-	chr1:159459269-159459469:-	human
+	6	5	Atp5c1.e2.1	FOX1	I	chr10:7888879-7888884:+	chr10:7888781-7888981:+	human
+	7	6	Atp5c1.e2.2	FOX1	I	chr10:7888809-7888814:+	chr10:7888711-7888911:+	human
+	8	7	Atp5c1.e2.3	FOX1	I	chr10:7888714-7888719:+	chr10:7888616-7888816:+	human
+	9	8	Brca1.e23	SRp55	E	chr17:38453174-38453245:-	chr17:38453109-38453309:-	human
+	10	9	Brca1.e5	SRp55	E	chr17:38511998-38512075:-	chr17:38511936-38512136:-	human
+	11	10	Ccgrp.e4.1	PTB	I	chr11:14946626-14946634:-	chr11:14946530-14946730:-	human
+	12	11	Ccgrp.e4.2	PTB	I	chr11:14946397-14946427:-	chr11:14946315-14946515:-	human
+	13	11	Ccgrp.e4.2	SF2ASF	I	chr11:14946397-14946427:-	chr11:14946315-14946515:-	human
+	14	11	Ccgrp.e4.2	SRp20	I	chr11:14946397-14946427:-	chr11:14946315-14946515:-	human
+	15	12	Cd44.ev5	hnRNPA1	E	chr11:35179797-35179867:+	chr11:35179732-35179932:+	mouse
+	16	13	Cd44.ev9	9G8	E	chr11:35188130-35188146:+	chr11:35188038-35188238:+	human
+	17	14	Cftr.e13	SF2ASF	E	chr7:117019421-117019433:+	chr7:117019327-117019527:+	human
+	18	14	Cftr.e13	Tra2alpha	E	chr7:117019421-117019433:+	chr7:117019327-117019527:+	human
+	19	15	Cftr.e9.1	hnRNPA1	I	chr7:116976229-116976329:+	chr7:116976179-116976379:+	human
+	20	15	Cftr.e9.1	SF2ASF	I	chr7:116976229-116976329:+	chr7:116976179-116976379:+	human
+	21	15	Cftr.e9.1	SRp40	I	chr7:116976229-116976329:+	chr7:116976179-116976379:+	human
+	22	15	Cftr.e9.1	SRp55	I	chr7:116976229-116976329:+	chr7:116976179-116976379:+	human
+	23	16	Cftr.e9.2	SF2ASF	E	chr7:116976059-116976080:+	chr7:116975969-116976169:+	human
+	24	17	Cftr.e9.3	SF2ASF	E	chr7:116976051-116976063:+	chr7:116975957-116976157:+	human
+	25	18	Cftr.e9.4	SF2ASF	E	chr7:117037804-117037812:+	chr7:117037708-117037908:+	human
+	26	19	Cftr.i9.1	PTB	I	chr7:116976160-116976176:+	chr7:116976068-116976268:+	human
+	27	20	Cftr.i9.2	PTB	I	chr7:116976117-116976124:+	chr7:116976020-116976220:+	human
+	28	21	Cftr.i9.3	PTB	I	chr7:116976125-116976131:+	chr7:116976028-116976228:+	human
+	29	22	Clc1.i2	CUG-BP	I	chr7:142727721-142727821:+	chr7:142727671-142727871:+	human
+	30	23	Csrc.en1.1	hnRNPH/F	I	chr20:35448765-35448779:+	chr20:35448672-35448872:+	mouse
+	31	24	Csrc.en1.2	hnRNPH/F	I	chr20:35448339-35448373:+	chr20:35448256-35448456:+	mouse
+	32	25	Csrc.en1.3	hnRNPH/F	I	chr20:35448346-35448354:+	chr20:35448250-35448450:+	mouse
+	33	26	Csrc.en1.4	hnRNPA1	E	chr20:35448276-35448286:+	chr20:35448181-35448381:+	mouse
+	34	26	Csrc.en1.4	hnRNPH/F	E	chr20:35448276-35448286:+	chr20:35448181-35448381:+	mouse
+	35	26	Csrc.en1.4	SF2ASF	E	chr20:35448276-35448286:+	chr20:35448181-35448381:+	mouse
+	36	27	Fgfr1.ealpha.1	SRp55	E	chr8:38406545-38406558:-	chr8:38406451-38406651:-	human
+	37	28	Fgfr1.ealpha.2	SRp55	E	chr8:38406527-38406546:-	chr8:38406436-38406636:-	human
+	38	29	Fgfr1.ealpha.3	SRp55	E	chr8:38406438-38406510:-	chr8:38406374-38406574:-	human
+	39	30	Fgfr1.ealpha.4	SRp55	E	chr8:38406558-38406572:-	chr8:38406465-38406665:-	human
+	40	32	Fgfr1.ealpha.5	PTB	I	chr8:38406864-38406904:-	chr8:38406784-38406984:-	human
+	41	31	Ftdp-17tau.e10.1	Tra2beta	E	chr17:41451460-41451469:+	chr17:41451364-41451564:+	human
+	42	33	Gabrg2.i9.1	NOVA1	I	chr5:161512573-161512597:+	chr5:161512485-161512685:+	mouse
+	43	34	Gabrg2.i9.2	NOVA1	I	chr5:161512534-161512556:+	chr5:161512445-161512645:+	mouse
+	44	35	G-alpha-s.e3.1	SC35	E	chr20:56907402-56907419:+	chr20:56907310-56907510:+	human
+	45	35	G-alpha-s.e3.1	SF2ASF	E	chr20:56907402-56907419:+	chr20:56907310-56907510:+	human
+	46	36	G-alpha-s.e3.2	SRp40	E	chr20:56907423-56907431:+	chr20:56907327-56907527:+	human
+	47	37	Glra2.e3A.2	NOVA1	I	chrX:14502268-14502284:+	chrX:14502176-14502376:+	mouse
+	48	38	Hbb.e1	SC35	E	chr11:5204791-5204798:-	chr11:5204694-5204894:-	human
+	49	39	Hbb.e2	SC35	E	chr11:5204532-5204539:-	chr11:5204435-5204635:-	human
+	50	40	Hras.eidx	hnRNPA1	I	chr11:523214-523265:-	chr11:523139-523339:-	human
+	51	41	Nmda.e5	PTB	I	chr9:139162346-139162424:+	chr9:139162285-139162485:+	human
+	52	42	Nova1.eh	NOVA1	I	chr14:26011336-26011357:-	chr14:26011246-26011446:-	mouse
+	53	43	Smn1.e7.1	Tra2beta	E	chr5:70283542-70283553:+	chr5:70283447-70283647:+	human
+	54	44	Smn1.e7.2	SF2ASF	E	chr5:70283528-70283535:+	chr5:70283431-70283631:+	mouse
+	55	45	Tnnt2.e5.1	MBNL	I	chr1:199605613-199605622:-	chr1:199605517-199605717:-	human
+	56	46	Tnnt2.e5.2	MBNL	I	chr1:199605631-199605640:-	chr1:199605535-199605735:-	human
-	57	47	internal exonic sequence	none	E	chr8:61817240-61817340:+	chr8:61817190-61817390:+	human
-	58	48	internal exonic sequence		E	chr8:145743949-145744049:-	chr8:145743899-145744099:-	human
-	59	49	internal exonic sequence		E	chr8:1484677-1484777:+	chr8:1484627-1484827:+	human
-	60	50	internal exonic sequence		E	chr8:110546085-110546185:+	chr8:110546035-110546235:+	human
-	61	51	internal exonic sequence		E	chr8:144691924-144692024:-	chr8:144691874-144692074:-	human
-	62	52	internal exonic sequence		E	chr8:105578877-105578977:-	chr8:105578827-105579027:-	human
-	63	53	internal exonic sequence		E	chr8:53732020-53732120:-	chr8:53731970-53732170:-	human
-	64	54	internal exonic sequence		E	chr8:28441041-28441141:+	chr8:28440991-28441191:+	human
-	65	55	internal exonic sequence		E	chr8:95608146-95608246:-	chr8:95608096-95608296:-	human
-	66	56	internal exonic sequence		E	chr8:64262008-64262108:+	chr8:64261958-64262158:+	human
-	67	57	internal exonic sequence		E	chr8:27572403-27572503:+	chr8:27572353-27572553:+	human
-	68	58	internal exonic sequence		E	chr8:104406343-104406443:+	chr8:104406293-104406493:+	human
-	69	59	internal exonic sequence		E	chr8:22920644-22920744:+	chr8:22920594-22920794:+	human
-	70	60	internal exonic sequence		E	chr8:27376869-27376969:-	chr8:27376819-27377019:-	human
-	71	61	internal exonic sequence		E	chr8:30814439-30814539:-	chr8:30814389-30814589:-	human
-	72	62	internal exonic sequence		E	chr8:105430414-105430514:+	chr8:105430364-105430564:+	human
-	73	63	internal exonic sequence		E	chr7:43450967-43451067:+	chr7:43450917-43451117:+	human
-	74	64	internal exonic sequence		E	chr7:94377900-94378000:+	chr7:94377850-94378050:+	human
-	75	65	internal exonic sequence		E	chr7:72051104-72051204:+	chr7:72051054-72051254:+	human
-	76	66	internal exonic sequence		E	chr7:151476560-151476660:-	chr7:151476510-151476710:-	human
-	77	67	internal exonic sequence		E	chr7:51063792-51063892:-	chr7:51063742-51063942:-	human
-	78	68	internal exonic sequence		E	chr7:86306573-86306673:+	chr7:86306523-86306723:+	human
-	79	69	internal exonic sequence		E	chr7:36160751-36160851:+	chr7:36160701-36160901:+	human
-	80	70	internal exonic sequence		E	chr7:138619034-138619134:+	chr7:138618984-138619184:+	human
-	81	71	internal exonic sequence		E	chr7:150185218-150185318:+	chr7:150185168-150185368:+	human
-	82	72	internal exonic sequence		E	chr7:72529934-72530034:-	chr7:72529884-72530084:-	human
-	83	73	internal exonic sequence		E	chr7:107942634-107942734:-	chr7:107942584-107942784:-	human
-	84	74	internal exonic sequence		E	chr7:30458218-30458318:-	chr7:30458168-30458368:-	human
-	85	75	internal exonic sequence		E	chr7:17345705-17345805:+	chr7:17345655-17345855:+	human
-	86	76	internal exonic sequence		E	chr7:126801427-126801527:-	chr7:126801377-126801577:-	human
-	87	77	internal exonic sequence		E	chr7:106296183-106296283:+	chr7:106296133-106296333:+	human
-	88	78	internal exonic sequence		E	chr7:123295964-123296064:+	chr7:123295914-123296114:+	human
-	89	79	internal exonic sequence		E	chr7:44545653-44545753:-	chr7:44545603-44545803:-	human
-	90	80	internal exonic sequence		E	chr7:99913300-99913400:-	chr7:99913250-99913450:-	human
-	91	81	internal exonic sequence		E	chr6:51632167-51632267:-	chr6:51632117-51632317:-	human
-	92	82	internal exonic sequence		E	chr6:146392486-146392586:+	chr6:146392436-146392636:+	human
-	93	83	internal exonic sequence		E	chr6:90633907-90634007:+	chr6:90633857-90634057:+	human
-	94	84	internal exonic sequence		E	chr6:90629638-90629738:+	chr6:90629588-90629788:+	human
-	95	85	internal exonic sequence		E	chr6:148907027-148907127:+	chr6:148906977-148907177:+	human
-	96	86	internal exonic sequence		E	chr6:15604810-15604910:+	chr6:15604760-15604960:+	human
-	97	87	internal exonic sequence		E	chr6:151194172-151194272:+	chr6:151194122-151194322:+	human
-	98	88	internal exonic sequence		E	chr6:42344666-42344766:-	chr6:42344616-42344816:-	human
-	99	89	internal exonic sequence		E	chr6:128176194-128176294:-	chr6:128176144-128176344:-	human
-	100	90	internal exonic sequence		E	chr6:11298753-11298853:-	chr6:11298703-11298903:-	human
-	101	91	internal exonic sequence		E	chr6:40508089-40508189:-	chr6:40508039-40508239:-	human
-	102	92	internal exonic sequence		E	chr6:111802522-111802622:-	chr6:111802472-111802672:-	human
-	103	93	internal exonic sequence		E	chr6:12231048-12231148:+	chr6:12230998-12231198:+	human
-	104	94	internal exonic sequence		E	chr6:64452829-64452929:+	chr6:64452779-64452979:+	human
-	105	95	internal exonic sequence		E	chr6:161390269-161390369:+	chr6:161390219-161390419:+	human
-	106	96	internal exonic sequence		E	chr6:109092017-109092117:+	chr6:109091967-109092167:+	human
-	107	97	internal exonic sequence		E	chr6:149741546-149741646:+	chr6:149741496-149741696:+	human
-	108	98	internal exonic sequence		E	chr6:34934552-34934652:+	chr6:34934502-34934702:+	human
-	109	99	internal exonic sequence		E	chr6:42904998-42905098:+	chr6:42904948-42905148:+	human
-	110	100	internal exonic sequence		E	chr6:138697358-138697458:+	chr6:138697308-138697508:+	human
-	111	101	internal exonic sequence		E	chr6:57120598-57120698:+	chr6:57120548-57120748:+	human
-	112	102	internal exonic sequence		E	chr6:127838668-127838768:-	chr6:127838618-127838818:-	human
-	113	103	internal exonic sequence		E	chr6:134391831-134391931:-	chr6:134391781-134391981:-	human
-	114	104	internal exonic sequence		E	chr6:43431070-43431170:-	chr6:43431020-43431220:-	human
-	115	105	internal exonic sequence		E	chr6:47790132-47790232:+	chr6:47790082-47790282:+	human
-	116	106	internal exonic sequence		E	chr6:106659896-106659996:+	chr6:106659846-106660046:+	human
-	117	107	internal exonic sequence		E	chr6:31707771-31707871:+	chr6:31707721-31707921:+	human
-	118	108	internal exonic sequence		E	chr6:146168175-146168275:-	chr6:146168125-146168325:-	human
-	119	109	internal exonic sequence		E	chr5:148387412-148387512:-	chr5:148387362-148387562:-	human
-	120	110	internal exonic sequence		E	chr5:131035756-131035856:-	chr5:131035706-131035906:-	human
-	121	111	internal exonic sequence		E	chr5:34859535-34859635:+	chr5:34859485-34859685:+	human
-	122	112	internal exonic sequence		E	chr5:167607096-167607196:+	chr5:167607046-167607246:+	human
-	123	113	internal exonic sequence		E	chr5:149192922-149193022:+	chr5:149192872-149193072:+	human
-	124	114	internal exonic sequence		E	chr5:124011447-124011547:-	chr5:124011397-124011597:-	human
-	125	115	internal exonic sequence		E	chr5:71528649-71528749:+	chr5:71528599-71528799:+	human
-	126	116	internal exonic sequence		E	chr5:172450416-172450516:+	chr5:172450366-172450566:+	human
-	127	117	internal exonic sequence		E	chr5:108742278-108742378:-	chr5:108742228-108742428:-	human
-	128	118	internal exonic sequence		E	chr5:79769406-79769506:+	chr5:79769356-79769556:+	human
-	129	119	internal exonic sequence		E	chr5:1347054-1347154:-	chr5:1347004-1347204:-	human
-	130	120	internal exonic sequence		E	chr5:139040624-139040724:+	chr5:139040574-139040774:+	human
-	131	121	internal exonic sequence		E	chr5:176884251-176884351:-	chr5:176884201-176884401:-	human
-	132	122	internal exonic sequence		E	chr5:176884251-176884351:-	chr5:176884201-176884401:-	human
-	133	123	internal exonic sequence		E	chr5:73967121-73967221:-	chr5:73967071-73967271:-	human
-	134	124	internal exonic sequence		E	chr5:3652806-3652906:+	chr5:3652756-3652956:+	human
-	135	125	internal exonic sequence		E	chr4:151992965-151993065:-	chr4:151992915-151993115:-	human
-	136	126	internal exonic sequence		E	chr4:87135246-87135346:+	chr4:87135196-87135396:+	human
-	137	127	internal exonic sequence		E	chr4:2212040-2212140:-	chr4:2211990-2212190:-	human
-	138	128	internal exonic sequence		E	chr4:160009316-160009416:+	chr4:160009266-160009466:+	human
-	139	129	internal exonic sequence		E	chr4:6915119-6915219:+	chr4:6915069-6915269:+	human
-	140	130	internal exonic sequence		E	chr4:39799085-39799185:+	chr4:39799035-39799235:+	human
-	141	131	internal exonic sequence		E	chr4:39780611-39780711:+	chr4:39780561-39780761:+	human
-	142	132	internal exonic sequence		E	chr4:183951176-183951276:+	chr4:183951126-183951326:+	human
-	143	133	internal exonic sequence		E	chr4:39124868-39124968:+	chr4:39124818-39125018:+	human
-	144	134	internal exonic sequence		E	chr4:144354814-144354914:+	chr4:144354764-144354964:+	human
-	145	135	internal exonic sequence		E	chr3:115552562-115552662:-	chr3:115552512-115552712:-	human
-	146	136	internal exonic sequence		E	chr3:113086224-113086324:+	chr3:113086174-113086374:+	human
-	147	137	internal exonic sequence		E	chr3:108974618-108974718:+	chr3:108974568-108974768:+	human
-	148	138	internal exonic sequence		E	chr3:43049355-43049455:+	chr3:43049305-43049505:+	human
-	149	139	internal exonic sequence		E	chr3:17027362-17027462:+	chr3:17027312-17027512:+	human
-	150	140	internal exonic sequence		E	chr3:37342151-37342251:+	chr3:37342101-37342301:+	human
-	151	141	internal exonic sequence		E	chr3:49673910-49674010:+	chr3:49673860-49674060:+	human
-	152	142	internal exonic sequence		E	chr3:122690341-122690441:-	chr3:122690291-122690491:-	human
-	153	143	internal exonic sequence		E	chr3:102445641-102445741:-	chr3:102445591-102445791:-	human
-	154	144	internal exonic sequence		E	chr3:13587438-13587538:+	chr3:13587388-13587588:+	human
-	155	145	internal exonic sequence		E	chr3:122893112-122893212:-	chr3:122893062-122893262:-	human
-	156	146	internal exonic sequence		E	chr3:167030710-167030810:-	chr3:167030660-167030860:-	human
-	157	147	internal exonic sequence		E	chr3:42654754-42654854:+	chr3:42654704-42654904:+	human
-	158	148	internal exonic sequence		E	chr3:48440423-48440523:-	chr3:48440373-48440573:-	human
-	159	149	internal exonic sequence		E	chr3:113840458-113840558:-	chr3:113840408-113840608:-	human
-	160	150	internal exonic sequence		E	chr3:69251170-69251270:-	chr3:69251120-69251320:-	human
-	161	151	internal exonic sequence		E	chr3:127553876-127553976:-	chr3:127553826-127554026:-	human
-	162	152	internal exonic sequence		E	chr3:49025262-49025362:+	chr3:49025212-49025412:+	human
-	163	153	internal exonic sequence		E	chr3:9966270-9966370:-	chr3:9966220-9966420:-	human
-	164	154	internal exonic sequence		E	chr3:25807938-25808038:+	chr3:25807888-25808088:+	human
-	165	155	internal exonic sequence		E	chr22:24752983-24753083:+	chr22:24752933-24753133:+	human
-	166	156	internal exonic sequence		E	chr22:39144778-39144878:-	chr22:39144728-39144928:-	human
-	167	157	internal exonic sequence		E	chr22:23048020-23048120:+	chr22:23047970-23048170:+	human
-	168	158	internal exonic sequence		E	chr22:49389696-49389796:+	chr22:49389646-49389846:+	human
-	169	159	internal exonic sequence		E	chr22:19715580-19715680:-	chr22:19715530-19715730:-	human
-	170	160	internal exonic sequence		E	chr21:29620867-29620967:+	chr21:29620817-29621017:+	human
-	171	161	internal exonic sequence		E	chr21:37460204-37460304:+	chr21:37460154-37460354:+	human
-	172	162	internal exonic sequence		E	chr20:49573491-49573591:-	chr20:49573441-49573641:-	human
-	173	163	internal exonic sequence		E	chr20:32801374-32801474:-	chr20:32801324-32801524:-	human
-	174	164	internal exonic sequence		E	chr20:32793266-32793366:-	chr20:32793216-32793416:-	human
-	175	165	internal exonic sequence		E	chr20:19903814-19903914:+	chr20:19903764-19903964:+	human
-	176	166	internal exonic sequence		E	chr20:30361860-30361960:+	chr20:30361810-30362010:+	human
-	177	167	internal exonic sequence		E	chr20:3050579-3050679:-	chr20:3050529-3050729:-	human
-	178	168	internal exonic sequence		E	chr20:36303021-36303121:-	chr20:36302971-36303171:-	human
-	179	169	internal exonic sequence		E	chr20:51626399-51626499:-	chr20:51626349-51626549:-	human
-	180	170	internal exonic sequence		E	chr20:44787678-44787778:+	chr20:44787628-44787828:+	human
-	181	171	internal exonic sequence		E	chr20:61304793-61304893:-	chr20:61304743-61304943:-	human
-	182	172	internal exonic sequence		E	chr20:61452085-61452185:-	chr20:61452035-61452235:-	human
-	183	173	internal exonic sequence		E	chr20:5851813-5851913:+	chr20:5851763-5851963:+	human
-	184	174	internal exonic sequence		E	chr20:23293641-23293741:+	chr20:23293591-23293791:+	human
-	185	175	internal exonic sequence		E	chr2:99576585-99576685:-	chr2:99576535-99576735:-	human
-	186	176	internal exonic sequence		E	chr2:40509980-40510080:-	chr2:40509930-40510130:-	human
-	187	177	internal exonic sequence		E	chr2:108748650-108748750:+	chr2:108748600-108748800:+	human
-	188	178	internal exonic sequence		E	chr2:226155397-226155497:+	chr2:226155347-226155547:+	human
-	189	179	internal exonic sequence		E	chr2:73571150-73571250:+	chr2:73571100-73571300:+	human
-	190	180	internal exonic sequence		E	chr2:24783550-24783650:+	chr2:24783500-24783700:+	human
-	191	181	internal exonic sequence		E	chr2:203128809-203128909:+	chr2:203128759-203128959:+	human
-	192	182	internal exonic sequence		E	chr2:218391142-218391242:-	chr2:218391092-218391292:-	human
-	193	183	internal exonic sequence		E	chr2:1631652-1631752:-	chr2:1631602-1631802:-	human
-	194	184	internal exonic sequence		E	chr2:128193802-128193902:-	chr2:128193752-128193952:-	human
-	195	185	internal exonic sequence		E	chr2:3370872-3370972:+	chr2:3370822-3371022:+	human
-	196	186	internal exonic sequence		E	chr2:235615400-235615500:+	chr2:235615350-235615550:+	human
-	197	187	internal exonic sequence		E	chr2:170300325-170300425:+	chr2:170300275-170300475:+	human
-	198	188	internal exonic sequence		E	chr2:127979213-127979313:-	chr2:127979163-127979363:-	human
-	199	189	internal exonic sequence		E	chr2:196253459-196253559:+	chr2:196253409-196253609:+	human
-	200	190	internal exonic sequence		E	chr2:64633013-64633113:+	chr2:64632963-64633163:+	human
-	201	191	internal exonic sequence		E	chr2:160313060-160313160:+	chr2:160313010-160313210:+	human
-	202	192	internal exonic sequence		E	chr2:182488743-182488843:+	chr2:182488693-182488893:+	human
-	203	193	internal exonic sequence		E	chr2:135427794-135427894:+	chr2:135427744-135427944:+	human
-	204	194	internal exonic sequence		E	chr2:65152804-65152904:+	chr2:65152754-65152954:+	human
-	205	195	internal exonic sequence		E	chr2:37308886-37308986:-	chr2:37308836-37309036:-	human
-	206	196	internal exonic sequence		E	chr2:85407680-85407780:-	chr2:85407630-85407830:-	human
-	207	197	internal exonic sequence		E	chr2:47880475-47880575:+	chr2:47880425-47880625:+	human
-	208	198	internal exonic sequence		E	chr2:80383497-80383597:-	chr2:80383447-80383647:-	human
-	209	199	internal exonic sequence		E	chr2:67484865-67484965:+	chr2:67484815-67485015:+	human
-	210	200	internal exonic sequence		E	chr2:70897142-70897242:-	chr2:70897092-70897292:-	human
-	211	201	internal exonic sequence		E	chr2:190239739-190239839:+	chr2:190239689-190239889:+	human
-	212	202	internal exonic sequence		E	chr2:38155464-38155564:-	chr2:38155414-38155614:-	human
-	213	203	internal exonic sequence		E	chr2:27159368-27159468:+	chr2:27159318-27159518:+	human
-	214	204	internal exonic sequence		E	chr19:35731425-35731525:+	chr19:35731375-35731575:+	human
-	215	205	internal exonic sequence		E	chr19:35627343-35627443:+	chr19:35627293-35627493:+	human
-	216	206	internal exonic sequence		E	chr19:61230838-61230938:+	chr19:61230788-61230988:+	human
-	217	207	internal exonic sequence		E	chr19:19199718-19199818:+	chr19:19199668-19199868:+	human
-	218	208	internal exonic sequence		E	chr19:45998571-45998671:+	chr19:45998521-45998721:+	human
-	219	209	internal exonic sequence		E	chr19:13861587-13861687:-	chr19:13861537-13861737:-	human
-	220	210	internal exonic sequence		E	chr19:50981280-50981380:-	chr19:50981230-50981430:-	human
-	221	211	internal exonic sequence		E	chr19:47486791-47486891:+	chr19:47486741-47486941:+	human
-	222	212	internal exonic sequence		E	chr19:708757-708857:+	chr19:708707-708907:+	human
-	223	213	internal exonic sequence		E	chr19:8469911-8470011:-	chr19:8469861-8470061:-	human
-	224	214	internal exonic sequence		E	chr19:41122816-41122916:+	chr19:41122766-41122966:+	human
-	225	215	internal exonic sequence		E	chr18:40785523-40785623:+	chr18:40785473-40785673:+	human
-	226	216	internal exonic sequence		E	chr18:21059932-21060032:-	chr18:21059882-21060082:-	human
-	227	217	internal exonic sequence		E	chr18:336767-336867:-	chr18:336717-336917:-	human
-	228	218	internal exonic sequence		E	chr18:46444114-46444214:+	chr18:46444064-46444264:+	human
-	229	219	internal exonic sequence		E	chr18:75271889-75271989:+	chr18:75271839-75272039:+	human
-	230	220	internal exonic sequence		E	chr18:75575947-75576047:+	chr18:75575897-75576097:+	human
-	231	221	internal exonic sequence		E	chr17:2149778-2149878:-	chr17:2149728-2149928:-	human
-	232	222	internal exonic sequence		E	chr17:59644449-59644549:-	chr17:59644399-59644599:-	human
-	233	223	internal exonic sequence		E	chr17:38498640-38498740:-	chr17:38498590-38498790:-	human
-	234	224	internal exonic sequence		E	chr17:26186191-26186291:+	chr17:26186141-26186341:+	human
-	235	225	internal exonic sequence		E	chr17:1650434-1650534:-	chr17:1650384-1650584:-	human
-	236	226	internal exonic sequence		E	chr17:4522411-4522511:-	chr17:4522361-4522561:-	human
-	237	227	internal exonic sequence		E	chr17:24637947-24638047:-	chr17:24637897-24638097:-	human
-	238	228	internal exonic sequence		E	chr17:53927940-53928040:-	chr17:53927890-53928090:-	human
-	239	229	internal exonic sequence		E	chr17:30610258-30610358:+	chr17:30610208-30610408:+	human
-	240	230	internal exonic sequence		E	chr17:52382752-52382852:-	chr17:52382702-52382902:-	human
-	241	231	internal exonic sequence		E	chr17:23943618-23943718:-	chr17:23943568-23943768:-	human
-	242	232	internal exonic sequence		E	chr17:39581286-39581386:+	chr17:39581236-39581436:+	human
-	243	233	internal exonic sequence		E	chr17:69947969-69948069:+	chr17:69947919-69948119:+	human
-	244	234	internal exonic sequence		E	chr17:71010142-71010242:-	chr17:71010092-71010292:-	human
-	245	235	internal exonic sequence		E	chr17:76709856-76709956:-	chr17:76709806-76710006:-	human
-	246	236	internal exonic sequence		E	chr17:78382942-78383042:-	chr17:78382892-78383092:-	human
-	247	237	internal exonic sequence		E	chr17:70427702-70427802:-	chr17:70427652-70427852:-	human
-	248	238	internal exonic sequence		E	chr17:19225002-19225102:+	chr17:19224952-19225152:+	human
-	249	239	internal exonic sequence		E	chr16:48228628-48228728:-	chr16:48228578-48228778:-	human
-	250	240	internal exonic sequence		E	chr16:51748096-51748196:+	chr16:51748046-51748246:+	human
-	251	241	internal exonic sequence		E	chr16:71550160-71550260:-	chr16:71550110-71550310:-	human
-	252	242	internal exonic sequence		E	chr16:71387334-71387434:-	chr16:71387284-71387484:-	human
-	253	243	internal exonic sequence		E	chr16:4104569-4104669:-	chr16:4104519-4104719:-	human
-	254	244	internal exonic sequence		E	chr16:66713907-66714007:+	chr16:66713857-66714057:+	human
-	255	245	internal exonic sequence		E	chr16:68284347-68284447:+	chr16:68284297-68284497:+	human
-	256	246	internal exonic sequence		E	chr16:24709296-24709396:+	chr16:24709246-24709446:+	human
-	257	247	internal exonic sequence		E	chr16:86003302-86003402:-	chr16:86003252-86003452:-	human
-	258	248	internal exonic sequence		E	chr16:83336209-83336309:+	chr16:83336159-83336359:+	human
-	259	249	internal exonic sequence		E	chr16:68990216-68990316:-	chr16:68990166-68990366:-	human
-	260	250	internal exonic sequence		E	chr16:2486525-2486625:+	chr16:2486475-2486675:+	human
-	261	251	internal exonic sequence		E	chr16:2100013-2100113:-	chr16:2099963-2100163:-	human
-	262	252	internal exonic sequence		E	chr16:73826786-73826886:-	chr16:73826736-73826936:-	human
-	263	253	internal exonic sequence		E	chr16:66500546-66500646:+	chr16:66500496-66500696:+	human
-	264	254	internal exonic sequence		E	chr16:49302827-49302927:+	chr16:49302777-49302977:+	human
-	265	255	internal exonic sequence		E	chr16:4864774-4864874:+	chr16:4864724-4864924:+	human
-	266	256	internal exonic sequence		E	chr16:24488393-24488493:+	chr16:24488343-24488543:+	human
-	267	257	internal exonic sequence		E	chr16:19455536-19455636:+	chr16:19455486-19455686:+	human
-	268	258	internal exonic sequence		E	chr16:66133919-66134019:+	chr16:66133869-66134069:+	human
-	269	259	internal exonic sequence		E	chr16:28785294-28785394:+	chr16:28785244-28785444:+	human
-	270	260	internal exonic sequence		E	chr16:19791103-19791203:-	chr16:19791053-19791253:-	human
-	271	261	internal exonic sequence		E	chr16:83248464-83248564:+	chr16:83248414-83248614:+	human
-	272	262	internal exonic sequence		E	chr16:553766-553866:+	chr16:553716-553916:+	human
-	273	263	internal exonic sequence		E	chr16:52876417-52876517:-	chr16:52876367-52876567:-	human
-	274	264	internal exonic sequence		E	chr15:23167378-23167478:-	chr15:23167328-23167528:-	human
-	275	265	internal exonic sequence		E	chr15:40832050-40832150:-	chr15:40832000-40832200:-	human
-	276	266	internal exonic sequence		E	chr15:55518232-55518332:+	chr15:55518182-55518382:+	human
-	277	267	internal exonic sequence		E	chr15:41695501-41695601:-	chr15:41695451-41695651:-	human
-	278	268	internal exonic sequence		E	chr15:39748832-39748932:+	chr15:39748782-39748982:+	human
-	279	269	internal exonic sequence		E	chr15:68747435-68747535:-	chr15:68747385-68747585:-	human
-	280	270	internal exonic sequence		E	chr15:41535994-41536094:-	chr15:41535944-41536144:-	human
-	281	271	internal exonic sequence		E	chr15:50688914-50689014:-	chr15:50688864-50689064:-	human
-	282	272	internal exonic sequence		E	chr15:83127960-83128060:+	chr15:83127910-83128110:+	human
-	283	273	internal exonic sequence		E	chr15:28984649-28984749:+	chr15:28984599-28984799:+	human
-	284	274	internal exonic sequence		E	chr15:73768389-73768489:-	chr15:73768339-73768539:-	human
-	285	275	internal exonic sequence		E	chr15:86875353-86875453:-	chr15:86875303-86875503:-	human
-	286	276	internal exonic sequence		E	chr15:81723588-81723688:-	chr15:81723538-81723738:-	human
-	287	277	internal exonic sequence		E	chr15:76681105-76681205:-	chr15:76681055-76681255:-	human
-	288	278	internal exonic sequence		E	chr15:73286755-73286855:+	chr15:73286705-73286905:+	human
-	289	279	internal exonic sequence		E	chr15:38979518-38979618:+	chr15:38979468-38979668:+	human
-	290	280	internal exonic sequence		E	chr14:77779142-77779242:+	chr14:77779092-77779292:+	human
-	291	281	internal exonic sequence		E	chr14:71124890-71124990:+	chr14:71124840-71125040:+	human
-	292	282	internal exonic sequence		E	chr14:41426210-41426310:+	chr14:41426160-41426360:+	human
-	293	283	internal exonic sequence		E	chr14:57675122-57675222:-	chr14:57675072-57675272:-	human
-	294	284	internal exonic sequence		E	chr14:69703981-69704081:-	chr14:69703931-69704131:-	human
-	295	285	internal exonic sequence		E	chr14:94739690-94739790:-	chr14:94739640-94739840:-	human
-	296	286	internal exonic sequence		E	chr14:50293978-50294078:-	chr14:50293928-50294128:-	human
-	297	287	internal exonic sequence		E	chr14:88015682-88015782:-	chr14:88015632-88015832:-	human
-	298	288	internal exonic sequence		E	chr14:101522264-101522364:+	chr14:101522214-101522414:+	human
-	299	289	internal exonic sequence		E	chr14:59661155-59661255:+	chr14:59661105-59661305:+	human
-	300	290	internal exonic sequence		E	chr14:44714926-44715026:+	chr14:44714876-44715076:+	human
-	301	291	internal exonic sequence		E	chr14:20630526-20630626:-	chr14:20630476-20630676:-	human
-	302	292	internal exonic sequence		E	chr14:23909042-23909142:+	chr14:23908992-23909192:+	human
-	303	293	internal exonic sequence		E	chr14:74607638-74607738:+	chr14:74607588-74607788:+	human
-	304	294	internal exonic sequence		E	chr14:22414862-22414962:+	chr14:22414812-22415012:+	human
-	305	295	internal exonic sequence		E	chr13:108591118-108591218:+	chr13:108591068-108591268:+	human
-	306	296	internal exonic sequence		E	chr13:32601695-32601795:-	chr13:32601645-32601845:-	human
-	307	297	internal exonic sequence		E	chr13:40032271-40032371:-	chr13:40032221-40032421:-	human
-	308	298	internal exonic sequence		E	chr13:51446638-51446738:-	chr13:51446588-51446788:-	human
-	309	299	internal exonic sequence		E	chr13:20460681-20460781:-	chr13:20460631-20460831:-	human
-	310	300	internal exonic sequence		E	chr13:32533316-32533416:+	chr13:32533266-32533466:+	human
-	311	301	internal exonic sequence		E	chr13:24378240-24378340:-	chr13:24378190-24378390:-	human
-	312	302	internal exonic sequence		E	chr13:102312867-102312967:+	chr13:102312817-102313017:+	human
-	313	303	internal exonic sequence		E	chr13:38485670-38485770:-	chr13:38485620-38485820:-	human
-	314	304	internal exonic sequence		E	chr12:32372158-32372258:+	chr12:32372108-32372308:+	human
-	315	305	internal exonic sequence		E	chr12:94127911-94128011:-	chr12:94127861-94128061:-	human
-	316	306	internal exonic sequence		E	chr12:98976639-98976739:-	chr12:98976589-98976789:-	human
-	317	307	internal exonic sequence		E	chr12:118187-118287:+	chr12:118137-118337:+	human
-	318	308	internal exonic sequence		E	chr12:44531465-44531565:+	chr12:44531415-44531615:+	human
-	319	309	internal exonic sequence		E	chr12:7524349-7524449:-	chr12:7524299-7524499:-	human
-	320	310	internal exonic sequence		E	chr12:52062866-52062966:+	chr12:52062816-52063016:+	human
-	321	311	internal exonic sequence		E	chr12:4607027-4607127:-	chr12:4606977-4607177:-	human
-	322	312	internal exonic sequence		E	chr12:6803493-6803593:+	chr12:6803443-6803643:+	human
-	323	313	internal exonic sequence		E	chr12:6915927-6916027:+	chr12:6915877-6916077:+	human
-	324	314	internal exonic sequence		E	chr11:8708652-8708752:-	chr11:8708602-8708802:-	human
-	325	315	internal exonic sequence		E	chr11:17147314-17147414:-	chr11:17147264-17147464:-	human
-	326	316	internal exonic sequence		E	chr11:113439771-113439871:+	chr11:113439721-113439921:+	human
-	327	317	internal exonic sequence		E	chr11:33265033-33265133:+	chr11:33264983-33265183:+	human
-	328	318	internal exonic sequence		E	chr11:117880396-117880496:+	chr11:117880346-117880546:+	human
-	329	319	internal exonic sequence		E	chr11:117848794-117848894:+	chr11:117848744-117848944:+	human
-	330	320	internal exonic sequence		E	chr11:129636447-129636547:-	chr11:129636397-129636597:-	human
-	331	321	internal exonic sequence		E	chr11:124362686-124362786:+	chr11:124362636-124362836:+	human
-	332	322	internal exonic sequence		E	chr11:107548911-107549011:-	chr11:107548861-107549061:-	human
-	333	323	internal exonic sequence		E	chr11:118003853-118003953:+	chr11:118003803-118004003:+	human
-	334	324	internal exonic sequence		E	chr11:6618531-6618631:-	chr11:6618481-6618681:-	human
-	335	325	internal exonic sequence		E	chr11:6610300-6610400:-	chr11:6610250-6610450:-	human
-	336	326	internal exonic sequence		E	chr11:18593403-18593503:-	chr11:18593353-18593553:-	human
-	337	327	internal exonic sequence		E	chr11:65106648-65106748:+	chr11:65106598-65106798:+	human
-	338	328	internal exonic sequence		E	chr10:123960507-123960607:+	chr10:123960457-123960657:+	human
-	339	329	internal exonic sequence		E	chr10:31849914-31850014:+	chr10:31849864-31850064:+	human
-	340	330	internal exonic sequence		E	chr10:86121427-86121527:+	chr10:86121377-86121577:+	human
-	341	331	internal exonic sequence		E	chr10:99958696-99958796:+	chr10:99958646-99958846:+	human
-	342	332	internal exonic sequence		E	chr10:88249917-88250017:-	chr10:88249867-88250067:-	human
-	343	333	internal exonic sequence		E	chr10:125795651-125795751:-	chr10:125795601-125795801:-	human
-	344	334	internal exonic sequence		E	chr10:91487688-91487788:+	chr10:91487638-91487838:+	human
-	345	335	internal exonic sequence		E	chr10:105752547-105752647:+	chr10:105752497-105752697:+	human
-	346	336	internal exonic sequence		E	chr10:45441931-45442031:-	chr10:45441881-45442081:-	human
-	347	337	internal exonic sequence		E	chr10:88692909-88693009:-	chr10:88692859-88693059:-	human
-	348	338	internal exonic sequence		E	chr10:103890248-103890348:+	chr10:103890198-103890398:+	human
-	349	339	internal exonic sequence		E	chr10:27499398-27499498:+	chr10:27499348-27499548:+	human
-	350	340	internal exonic sequence		E	chr10:75237770-75237870:-	chr10:75237720-75237920:-	human
-	351	341	internal exonic sequence		E	chr1:7646872-7646972:+	chr1:7646822-7647022:+	human
-	352	342	internal exonic sequence		E	chr1:70277173-70277273:+	chr1:70277123-70277323:+	human
-	353	343	internal exonic sequence		E	chr1:39626131-39626231:+	chr1:39626081-39626281:+	human
-	354	344	internal exonic sequence		E	chr1:3318465-3318565:+	chr1:3318415-3318615:+	human
-	355	345	internal exonic sequence		E	chr1:234039367-234039467:-	chr1:234039317-234039517:-	human
-	356	346	internal exonic sequence		E	chr1:234036130-234036230:-	chr1:234036080-234036280:-	human
-	357	347	internal exonic sequence		E	chr1:211481415-211481515:+	chr1:211481365-211481565:+	human
-	358	348	internal exonic sequence		E	chr1:206457286-206457386:-	chr1:206457236-206457436:-	human
-	359	349	internal exonic sequence		E	chr1:212623965-212624065:-	chr1:212623915-212624115:-	human
-	360	350	internal exonic sequence		E	chr1:233412076-233412176:-	chr1:233412026-233412226:-	human
-	361	351	internal exonic sequence		E	chr1:32709237-32709337:+	chr1:32709187-32709387:+	human
-	362	352	internal exonic sequence		E	chr1:224990868-224990968:-	chr1:224990818-224991018:-	human
-	363	353	internal exonic sequence		E	chr1:16131210-16131310:+	chr1:16131160-16131360:+	human
-	364	354	internal exonic sequence		E	chr1:170825055-170825155:+	chr1:170825005-170825205:+	human
-	365	355	internal exonic sequence		E	chr1:89821803-89821903:+	chr1:89821753-89821953:+	human
-	366	356	internal exonic sequence		E	chr1:195378773-195378873:-	chr1:195378723-195378923:-	human
-	367	357	internal exonic sequence		E	chr1:212885894-212885994:+	chr1:212885844-212886044:+	human
-	368	358	internal exonic sequence		E	chr1:46524139-46524239:-	chr1:46524089-46524289:-	human
-	369	359	internal exonic sequence		E	chr1:179171601-179171701:+	chr1:179171551-179171751:+	human
-	370	360	internal exonic sequence		E	chr1:28942243-28942343:+	chr1:28942193-28942393:+	human
-	371	361	internal exonic sequence		E	chr1:245654597-245654697:+	chr1:245654547-245654747:+	human
-	372	362	internal exonic sequence		E	chr1:204046279-204046379:-	chr1:204046229-204046429:-	human
-	373	363	internal exonic sequence		E	chr1:144273404-144273504:+	chr1:144273354-144273554:+	human
-	374	364	internal exonic sequence		E	chr1:36558374-36558474:+	chr1:36558324-36558524:+	human
-	375	365	internal exonic sequence		E	chr1:53448876-53448976:+	chr1:53448826-53449026:+	human
-	376	366	internal exonic sequence		E	chr1:23950464-23950564:+	chr1:23950414-23950614:+	human
-	377	367	internal exonic sequence		E	chr1:153185237-153185337:-	chr1:153185187-153185387:-	human
-	378	368	internal exonic sequence		E	chr1:26993701-26993801:+	chr1:26993651-26993851:+	human
-	379	369	internal exonic sequence		E	chr1:27150904-27151004:-	chr1:27150854-27151054:-	human
-	380	370	internal exonic sequence		E	chr1:94115158-94115258:-	chr1:94115108-94115308:-	human
-	381	371	internal exonic sequence		E	chr1:149526390-149526490:+	chr1:149526340-149526540:+	human
-	382	372	internal exonic sequence		E	chr8:6289848-6289948:+	chr8:6289798-6289998:+	human
-	383	373	internal exonic sequence		E	chr8:116685789-116685889:-	chr8:116685739-116685939:-	human
-	384	374	internal exonic sequence		E	chr8:133968374-133968474:+	chr8:133968324-133968524:+	human
-	385	375	internal exonic sequence		E	chr8:71231344-71231444:-	chr8:71231294-71231494:-	human
-	386	376	internal exonic sequence		E	chr8:13401452-13401552:-	chr8:13401402-13401602:-	human
-	387	377	internal exonic sequence		E	chr9:99732680-99732780:-	chr9:99732630-99732830:-	human
-	388	378	internal exonic sequence		E	chr9:134544047-134544147:+	chr9:134543997-134544197:+	human
-	389	379	internal exonic sequence		E	chr9:130710288-130710388:+	chr9:130710238-130710438:+	human
-	390	380	internal exonic sequence		E	chr9:19048428-19048528:-	chr9:19048378-19048578:-	human
-	391	381	internal exonic sequence		E	chr9:94521113-94521213:-	chr9:94521063-94521263:-	human
-	392	382	internal exonic sequence		E	chr9:116179049-116179149:-	chr9:116178999-116179199:-	human
-	393	383	internal exonic sequence		E	chr9:112209606-112209706:-	chr9:112209556-112209756:-	human
-	394	384	internal exonic sequence		E	chr9:88128101-88128201:-	chr9:88128051-88128251:-	human
-	395	385	internal exonic sequence		E	chr9:35537429-35537529:+	chr9:35537379-35537579:+	human
-	396	386	internal exonic sequence		E	chr9:33284871-33284971:+	chr9:33284821-33285021:+	human
-	397	387	internal exonic sequence		E	chr9:35081950-35082050:-	chr9:35081900-35082100:-	human
-	398	388	internal exonic sequence		E	chr9:116888618-116888718:-	chr9:116888568-116888768:-	human
-	399	389	internal exonic sequence		E	chr9:137853666-137853766:-	chr9:137853616-137853816:-	human
-	400	390	internal exonic sequence		E	chr9:76567252-76567352:-	chr9:76567202-76567402:-	human
-	401	391	internal exonic sequence		E	chr9:114376704-114376804:+	chr9:114376654-114376854:+	human
-	402	392	internal exonic sequence		E	chr9:117989734-117989834:+	chr9:117989684-117989884:+	human
-	403	393	internal exonic sequence		E	chrX:70237736-70237836:+	chrX:70237686-70237886:+	human
-	404	394	internal exonic sequence		E	chrX:49844710-49844810:-	chrX:49844660-49844860:-	human
-	405	395	internal exonic sequence		E	chrX:152873398-152873498:-	chrX:152873348-152873548:-	human
-	406	396	internal exonic sequence		E	chrX:39817911-39818011:-	chrX:39817861-39818061:-	human
-	407	397	internal exonic sequence		E	chrX:105039902-105040002:+	chrX:105039852-105040052:+	human
-	408	398	internal exonic sequence		E	chrX:76825154-76825254:-	chrX:76825104-76825304:-	human
-	409	399	internal exonic sequence		E	chrX:147845287-147845387:+	chrX:147845237-147845437:+	human
-	410	400	internal intronic sequence		I	chr3:4591062-4591162:+	chr3:4591012-4591212:+	human
-	411	401	internal intronic sequence		I	chr18:51342887-51342987:-	chr18:51342837-51343037:-	human
-	412	402	internal intronic sequence		I	chr2:207036296-207036396:+	chr2:207036246-207036446:+	human
-	413	403	internal intronic sequence		I	chr10:49830049-49830149:+	chr10:49829999-49830199:+	human
-	414	404	internal intronic sequence		I	chr3:67521358-67521458:-	chr3:67521308-67521508:-	human
-	415	405	internal intronic sequence		I	chr17:73565715-73565815:+	chr17:73565665-73565865:+	human
-	416	406	internal intronic sequence		I	chr15:56058705-56058805:-	chr15:56058655-56058855:-	human
-	417	407	internal intronic sequence		I	chr18:54745694-54745794:+	chr18:54745644-54745844:+	human
-	418	408	internal intronic sequence		I	chrX:12482248-12482348:+	chrX:12482198-12482398:+	human
-	419	409	internal intronic sequence		I	chr6:20290612-20290712:-	chr6:20290562-20290762:-	human
-	420	410	internal intronic sequence		I	chr18:17527049-17527149:-	chr18:17526999-17527199:-	human
-	421	411	internal intronic sequence		I	chr10:108443473-108443573:-	chr10:108443423-108443623:-	human
-	422	412	internal intronic sequence		I	chr9:8445073-8445173:-	chr9:8445023-8445223:-	human
-	423	413	internal intronic sequence		I	chr17:43812557-43812657:-	chr17:43812507-43812707:-	human
-	424	414	internal intronic sequence		I	chr10:125779419-125779519:-	chr10:125779369-125779569:-	human
-	425	415	internal intronic sequence		I	chr5:156062096-156062196:+	chr5:156062046-156062246:+	human
-	426	416	internal intronic sequence		I	chr2:64036198-64036298:-	chr2:64036148-64036348:-	human
-	427	417	internal intronic sequence		I	chr1:53546490-53546590:-	chr1:53546440-53546640:-	human
-	428	418	internal intronic sequence		I	chr6:38662210-38662310:-	chr6:38662160-38662360:-	human
-	429	419	internal intronic sequence		I	chr2:179801104-179801204:-	chr2:179801054-179801254:-	human
-	430	420	internal intronic sequence		I	chr3:66590099-66590199:-	chr3:66590049-66590249:-	human
-	431	421	internal intronic sequence		I	chr17:33155191-33155291:-	chr17:33155141-33155341:-	human
-	432	422	internal intronic sequence		I	chr7:114359941-114360041:+	chr7:114359891-114360091:+	human
-	433	423	internal intronic sequence		I	chr18:44990716-44990816:-	chr18:44990666-44990866:-	human
-	434	424	internal intronic sequence		I	chr9:133477130-133477230:-	chr9:133477080-133477280:-	human
-	435	425	internal intronic sequence		I	chrX:24440103-24440203:+	chrX:24440053-24440253:+	human
-	436	426	internal intronic sequence		I	chr9:102236702-102236802:+	chr9:102236652-102236852:+	human
-	437	427	internal intronic sequence		I	chr3:143943877-143943977:+	chr3:143943827-143944027:+	human
-	438	428	internal intronic sequence		I	chr3:135165911-135166011:-	chr3:135165861-135166061:-	human
-	439	429	internal intronic sequence		I	chr9:115780791-115780891:+	chr9:115780741-115780941:+	human
-	440	430	internal intronic sequence		I	chr7:94727537-94727637:+	chr7:94727487-94727687:+	human
-	441	431	internal intronic sequence		I	chr5:155696571-155696671:+	chr5:155696521-155696721:+	human
-	442	432	internal intronic sequence		I	chr14:67888121-67888221:+	chr14:67888071-67888271:+	human
-	443	433	internal intronic sequence		I	chr9:72526275-72526375:-	chr9:72526225-72526425:-	human
-	444	434	internal intronic sequence		I	chr7:30043034-30043134:+	chr7:30042984-30043184:+	human
-	445	435	internal intronic sequence		I	chr15:63434867-63434967:-	chr15:63434817-63435017:-	human
-	446	436	internal intronic sequence		I	chr7:55115962-55116062:+	chr7:55115912-55116112:+	human
-	447	437	internal intronic sequence		I	chr7:158536230-158536330:-	chr7:158536180-158536380:-	human
-	448	438	internal intronic sequence		I	chr8:37798553-37798653:+	chr8:37798503-37798703:+	human
-	449	439	internal intronic sequence		I	chr8:18489564-18489664:-	chr8:18489514-18489714:-	human
-	450	440	internal intronic sequence		I	chr3:30631533-30631633:+	chr3:30631483-30631683:+	human
-	451	441	internal intronic sequence		I	chr21:29863547-29863647:-	chr21:29863497-29863697:-	human
-	452	442	internal intronic sequence		I	chr13:108450971-108451071:+	chr13:108450921-108451121:+	human
-	453	443	internal intronic sequence		I	chr20:8764538-8764638:+	chr20:8764488-8764688:+	human
-	454	444	internal intronic sequence		I	chr7:39425982-39426082:+	chr7:39425932-39426132:+	human
-	455	445	internal intronic sequence		I	chr6:5433357-5433457:+	chr6:5433307-5433507:+	human
-	456	446	internal intronic sequence		I	chr9:3857755-3857855:-	chr9:3857705-3857905:-	human
-	457	447	internal intronic sequence		I	chr3:190013672-190013772:+	chr3:190013622-190013822:+	human
-	458	448	internal intronic sequence		I	chr17:70315374-70315474:+	chr17:70315324-70315524:+	human
-	459	449	internal intronic sequence		I	chr17:9279232-9279332:-	chr17:9279182-9279382:-	human
-	460	450	internal intronic sequence		I	chr14:89477408-89477508:-	chr14:89477358-89477558:-	human
-	461	451	internal intronic sequence		I	chr16:68027357-68027457:+	chr16:68027307-68027507:+	human
-	462	452	internal intronic sequence		I	chr1:19567082-19567182:-	chr1:19567032-19567232:-	human
-	463	453	internal intronic sequence		I	chr13:28663423-28663523:+	chr13:28663373-28663573:+	human
-	464	454	internal intronic sequence		I	chr11:8381175-8381275:-	chr11:8381125-8381325:-	human
-	465	455	internal intronic sequence		I	chr11:124734674-124734774:+	chr11:124734624-124734824:+	human
-	466	456	internal intronic sequence		I	chr11:112598959-112599059:+	chr11:112598909-112599109:+	human
-	467	457	internal intronic sequence		I	chrX:28964169-28964269:+	chrX:28964119-28964319:+	human
-	468	458	internal intronic sequence		I	chr14:69651703-69651803:-	chr14:69651653-69651853:-	human
-	469	459	internal intronic sequence		I	chr4:84030951-84031051:-	chr4:84030901-84031101:-	human
-	470	460	internal intronic sequence		I	chr12:6348415-6348515:-	chr12:6348365-6348565:-	human
-	471	461	internal intronic sequence		I	chr2:230035249-230035349:-	chr2:230035199-230035399:-	human
-	472	462	internal intronic sequence		I	chr14:29126832-29126932:-	chr14:29126782-29126982:-	human
-	473	463	internal intronic sequence		I	chr2:197624903-197625003:-	chr2:197624853-197625053:-	human
-	474	464	internal intronic sequence		I	chr22:41974486-41974586:-	chr22:41974436-41974636:-	human
-	475	465	internal intronic sequence		I	chr1:44504645-44504745:-	chr1:44504595-44504795:-	human
-	476	466	internal intronic sequence		I	chr20:19548396-19548496:+	chr20:19548346-19548546:+	human
-	477	467	internal intronic sequence		I	chr5:83284911-83285011:-	chr5:83284861-83285061:-	human
-	478	468	internal intronic sequence		I	chr2:160858574-160858674:-	chr2:160858524-160858724:-	human
-	479	469	internal intronic sequence		I	chr15:49786727-49786827:+	chr15:49786677-49786877:+	human
-	480	470	internal intronic sequence		I	chr2:170791398-170791498:+	chr2:170791348-170791548:+	human
-	481	471	internal intronic sequence		I	chr1:33599322-33599422:-	chr1:33599272-33599472:-	human
-	482	472	internal intronic sequence		I	chr7:51072286-51072386:-	chr7:51072236-51072436:-	human
-	483	473	internal intronic sequence		I	chr13:35089416-35089516:+	chr13:35089366-35089566:+	human
-	484	474	internal intronic sequence		I	chr10:129699789-129699889:+	chr10:129699739-129699939:+	human
-	485	475	internal intronic sequence		I	chr11:120298788-120298888:+	chr11:120298738-120298938:+	human
-	486	476	internal intronic sequence		I	chr13:22813723-22813823:-	chr13:22813673-22813873:-	human
-	487	477	internal intronic sequence		I	chr2:210038852-210038952:+	chr2:210038802-210039002:+	human
-	488	478	internal intronic sequence		I	chr8:8228845-8228945:-	chr8:8228795-8228995:-	human
-	489	479	internal intronic sequence		I	chr5:34924350-34924450:+	chr5:34924300-34924500:+	human
-	490	480	internal intronic sequence		I	chr7:73380273-73380373:+	chr7:73380223-73380423:+	human
-	491	481	internal intronic sequence		I	chr3:1357763-1357863:+	chr3:1357713-1357913:+	human
-	492	482	internal intronic sequence		I	chrX:19719271-19719371:-	chrX:19719221-19719421:-	human
-	493	483	internal intronic sequence		I	chr2:33239428-33239528:+	chr2:33239378-33239578:+	human
-	494	484	internal intronic sequence		I	chr3:126502251-126502351:-	chr3:126502201-126502401:-	human
-	495	485	internal intronic sequence		I	chr1:71975376-71975476:-	chr1:71975326-71975526:-	human
-	496	486	internal intronic sequence		I	chr12:110876618-110876718:-	chr12:110876568-110876768:-	human
-	497	487	internal intronic sequence		I	chr8:17921839-17921939:+	chr8:17921789-17921989:+	human
-	498	488	internal intronic sequence		I	chr16:48872416-48872516:+	chr16:48872366-48872566:+	human
-	499	489	internal intronic sequence		I	chrX:67391179-67391279:-	chrX:67391129-67391329:-	human
-	500	490	internal intronic sequence		I	chr12:78316706-78316806:+	chr12:78316656-78316856:+	human
-	501	491	internal intronic sequence		I	chr10:60743141-60743241:-	chr10:60743091-60743291:-	human
-	502	492	internal intronic sequence		I	chr15:78980707-78980807:+	chr15:78980657-78980857:+	human
-	503	493	internal intronic sequence		I	chrX:108819592-108819692:-	chrX:108819542-108819742:-	human
-	504	494	internal intronic sequence		I	chr1:107704132-107704232:+	chr1:107704082-107704282:+	human
-	505	495	internal intronic sequence		I	chr5:35139670-35139770:-	chr5:35139620-35139820:-	human
-	506	496	internal intronic sequence		I	chr10:126379932-126380032:-	chr10:126379882-126380082:-	human
-	507	497	internal intronic sequence		I	chr10:73272556-73272656:-	chr10:73272506-73272706:-	human
-	508	498	internal intronic sequence		I	chr1:174988639-174988739:+	chr1:174988589-174988789:+	human
-	509	499	internal intronic sequence		I	chr6:35567509-35567609:-	chr6:35567459-35567659:-	human
-	510	500	internal intronic sequence		I	chr2:205846094-205846194:+	chr2:205846044-205846244:+	human
-	511	501	internal intronic sequence		I	chr1:172114102-172114202:+	chr1:172114052-172114252:+	human
-	512	502	internal intronic sequence		I	chr2:69241841-69241941:+	chr2:69241791-69241991:+	human
-	513	503	internal intronic sequence		I	chr9:127315870-127315970:-	chr9:127315820-127316020:-	human
-	514	504	internal intronic sequence		I	chr5:16577676-16577776:-	chr5:16577626-16577826:-	human
-	515	505	internal intronic sequence		I	chr7:90236374-90236474:+	chr7:90236324-90236524:+	human
-	516	506	internal intronic sequence		I	chr20:36924891-36924991:+	chr20:36924841-36925041:+	human
-	517	507	internal intronic sequence		I	chr7:105417151-105417251:+	chr7:105417101-105417301:+	human
-	518	508	internal intronic sequence		I	chr14:89562308-89562408:+	chr14:89562258-89562458:+	human
-	519	509	internal intronic sequence		I	chr3:121634842-121634942:-	chr3:121634792-121634992:-	human
-	520	510	internal intronic sequence		I	chr2:191251365-191251465:+	chr2:191251315-191251515:+	human
-	521	511	internal intronic sequence		I	chr14:41365720-41365820:+	chr14:41365670-41365870:+	human
-	522	512	internal intronic sequence		I	chr1:216624207-216624307:+	chr1:216624157-216624357:+	human
-	523	513	internal intronic sequence		I	chr8:59907554-59907654:-	chr8:59907504-59907704:-	human
-	524	514	internal intronic sequence		I	chr1:182109051-182109151:+	chr1:182109001-182109201:+	human
-	525	515	internal intronic sequence		I	chrX:21449737-21449837:+	chrX:21449687-21449887:+	human
-	526	516	internal intronic sequence		I	chr11:66382575-66382675:-	chr11:66382525-66382725:-	human
-	527	517	internal intronic sequence		I	chr17:42152766-42152866:+	chr17:42152716-42152916:+	human
-	528	518	internal intronic sequence		I	chr2:69617928-69618028:-	chr2:69617878-69618078:-	human
-	529	519	internal intronic sequence		I	chr7:82843867-82843967:-	chr7:82843817-82844017:-	human
-	530	520	internal intronic sequence		I	chr3:2471958-2472058:+	chr3:2471908-2472108:+	human
-	531	521	internal intronic sequence		I	chr12:11905643-11905743:+	chr12:11905593-11905793:+	human
-	532	522	internal intronic sequence		I	chr3:126344949-126345049:-	chr3:126344899-126345099:-	human
-	533	523	internal intronic sequence		I	chr8:87780108-87780208:-	chr8:87780058-87780258:-	human
-	534	524	internal intronic sequence		I	chr10:117537066-117537166:+	chr10:117537016-117537216:+	human
-	535	525	internal intronic sequence		I	chr14:93568008-93568108:+	chr14:93567958-93568158:+	human
-	536	526	internal intronic sequence		I	chr8:85942608-85942708:+	chr8:85942558-85942758:+	human
-	537	527	internal intronic sequence		I	chr9:136745916-136746016:+	chr9:136745866-136746066:+	human
-	538	528	internal intronic sequence		I	chr10:75296652-75296752:-	chr10:75296602-75296802:-	human
-	539	529	internal intronic sequence		I	chr15:98040527-98040627:+	chr15:98040477-98040677:+	human
-	540	530	internal intronic sequence		I	chr16:27165138-27165238:-	chr16:27165088-27165288:-	human
-	541	531	internal intronic sequence		I	chr1:101179928-101180028:+	chr1:101179878-101180078:+	human
-	542	532	internal intronic sequence		I	chr2:205715148-205715248:+	chr2:205715098-205715298:+	human
-	543	533	internal intronic sequence		I	chr3:58949375-58949475:-	chr3:58949325-58949525:-	human
-	544	534	internal intronic sequence		I	chr4:77328530-77328630:-	chr4:77328480-77328680:-	human
-	545	535	internal intronic sequence		I	chr2:26044731-26044831:-	chr2:26044681-26044881:-	human
-	546	536	internal intronic sequence		I	chr16:9811671-9811771:-	chr16:9811621-9811821:-	human
-	547	537	internal intronic sequence		I	chr18:51062768-51062868:-	chr18:51062718-51062918:-	human
-	548	538	internal intronic sequence		I	chr5:65132590-65132690:+	chr5:65132540-65132740:+	human
-	549	539	internal intronic sequence		I	chr15:38338477-38338577:+	chr15:38338427-38338627:+	human
-	550	540	internal intronic sequence		I	chr6:158390152-158390252:+	chr6:158390102-158390302:+	human
-	551	541	internal intronic sequence		I	chr10:123913341-123913441:+	chr10:123913291-123913491:+	human
-	552	542	internal intronic sequence		I	chr2:24883432-24883532:+	chr2:24883382-24883582:+	human
-	553	543	internal intronic sequence		I	chr12:121892286-121892386:+	chr12:121892236-121892436:+	human
-	554	544	internal intronic sequence		I	chr4:41258422-41258522:+	chr4:41258372-41258572:+	human
-	555	545	internal intronic sequence		I	chr9:76927245-76927345:+	chr9:76927195-76927395:+	human
-	556	546	internal intronic sequence		I	chr8:92084097-92084197:-	chr8:92084047-92084247:-	human
-	557	547	internal intronic sequence		I	chr7:121797430-121797530:-	chr7:121797380-121797580:-	human
-	558	548	internal intronic sequence		I	chr8:51756694-51756794:+	chr8:51756644-51756844:+	human
File S1:
Training set
Class: (+) are experimentaly proben SFBS, (-) are internal exonic and intronic sequences.
Splicing Factor		position: E/I stand for exonic/intronic.
Genomic Coordinates of Core Sequence (hg17) : UCSC hg17 coordinates of the experimentaly verified SFBS.
Genomic Coordinates of Core+Flanking Sequence (hg17): UCSC hg17 coordinates of the experimentaly verified SFBS plus flanking sequences, to complete lo a total of 100 nt.
Human Sequence: aligned to mouse homologue.
Mouse Sequence: aligned to human homologue.
Source Specie: specie from which the SFBS is derived from.
