# Supplementary material for: A computational approach for genome-wide mapping of splicing factor binding sites
Source: Genome Biol. 2009 Mar 18;10(3):R30. doi: 10.1186/gb-2009-10-3-r30 (PMC2691001; doi:10.1186/gb-2009-10-3-r30)
Supplement: Additional data file 4 — SFF standalone download, suitable for running under the Linux OS. [file gb-2009-10-3-r30-S4.zip › Additional_file_4/SFF_script.pl]

use SFF;
use strict;

my (@BS,@SCORE);

#Connect to SFF module
my $SFF = SFF->new();

#Exctract args
my %arg=extract_arguments(@ARGV);

#Input parameters
foreach my $query (@{$arg{query}}){
	$SFF->sequences($arg{seq1},$arg{seq2});
	$SFF->cutoff($arg{cutoff});
	$SFF->query($query);
	$SFF->p_value($arg{pval_hit},$arg{pval_sub});
	$SFF->window($arg{window});
	$SFF->COS_logic($arg{COS});

	my($BS,$SCORE)=$SFF->RUN_SFF();
	push @BS,$BS;
	push @SCORE,$SCORE;
	
}

#Tabulate results
my $index =	Longest(@{$arg{query}});
@BS		  =	transpose(@BS);
@SCORE	  =	transpose(@SCORE);

print "Binding_Site\t";
foreach(@{$arg{query}}){print FactorName($_),".(",$_,")\t"}

for my $i(0..$#SCORE){
	if($BS[$i]->[$index] eq 'gap'){next} 		#Avoid printing gaps
	if(contain('NA',@{$SCORE[$i]})==1){next}	#Avoid printing NA at the top/bot
	print "\n",$BS[$i]->[$index],"\t";
	print join "\t",@{$SCORE[$i]}
}

#Print parameters
print "\n\nSignificant p-val: ",$arg{pval_hit},"\n";
print "Suboptimal p-val: ",$arg{pval_sub},"\n";
print "Window size: ",$arg{window},"\n";
print "Cutoff: ",$arg{cutoff},"\n";
print "COS logic: ",$arg{COS},"\n";

####################################################################################################
sub extract_arguments{
	my (@a)=@_;
	my %arg;
	my @MyQuery=('tctt','tgctg','ctctct','tagggw','tagaca','tagagt','atagca','ttgggt','tgtggg','ggcgg','gggtg','aagtgtt','gaagaa','ghvvganr','gaagaggaag','gryymcyr','tgcygyy','crsmsgw','tgrwgvh','ctcktcy','wcwwc','yywcwsg','yrcrkm','wggacra','acgagagay','gacgac','tgcatg','ygctky','ycay','caaccacaa');	

	#Default args
	$arg{file}='';
	$arg{seq1}='';
	$arg{seq2}='';
	$arg{query}=\@MyQuery;
	$arg{window}=50;
	$arg{pval_hit}=0.01;
	$arg{pval_sub}=0.025;
	$arg{COS}='TRUE';
	$arg{cutoff}='TRUE';

	for my $i (0..$#a){
		if($a[$i] eq '-sequence'	){$arg{file}=$a[$i+1]}
		if($a[$i] eq '-query'    	){$arg{query}=SPLIT($a[$i+1])}
		if($a[$i] eq '-window'   	){$arg{window}=$a[$i+1]}
		if($a[$i] eq '-significant'	){$arg{pval_hit}=$a[$i+1]}
		if($a[$i] eq '-suboptimal' 	){$arg{pval_sub}=$a[$i+1]}
		if($a[$i] eq '-cos' 	 	){$arg{COS}=$a[$i+1]}
		if($a[$i] eq '-cutoff' 	 	){$arg{cutoff}=$a[$i+1]}
	}
		
	#Load sequences
	open (IN,$arg{file});
	my $i=0;
	while(<IN>){
		chomp;
		if($_=~m/>/g){$i++;next};
		$arg{'seq'.$i}=$_;
	}
	close(IN);
	
	return(%arg);
	
}

################################# Miscelaneous ##################################################

sub SPLIT{
	my ($a)=@_;
	my @a=split(/,| /,$a);
	return(\@a)
}

sub transpose{
	my(@a)=@_;
	my  @b=();
	for my $i(0..$#a){
		for my $j(0..$#{$a[$i]}){
			$b[$j][$i]=$a[$i][$j];
		}
	}
return(@b);
}

sub Longest{
	my (@a)=@_;
	my $win=0;
	my $ret=-1;
	for my $i(0..$#a){
		if($win<length($a[$i])){
			$win=length($a[$i]);
			$ret=$i;
			}
		}
	return($ret)
}
sub contain{
	my ($a,@a)=@_;
	foreach(@a){
	if($a eq $_){return(1)}}
	return(0);
}

sub FactorName{
	my ($q)=@_;
	my %bm=(
		'tctt'=>'PTB',
		'tgctg'=>'CUG-BP',
		'ctctct'=>'PTB',
		'tagggw'=>'hnRNPA1',
		'tagaca'=>'hnRNPA1',
		'tagagt'=>'hnRNPA1',
		'atagca'=>'hnRNPAB',
		'ttgggt'=>'hnRNPH/F',
		'tgtggg'=>'hnRNPH/F',
		'ggcgg'=>'hnRNPH/F',
		'gggtg'=>'hnRNPH/F',
		'aagtgtt'=>'hnRNPG/Tra2beta',
		'gaagaa'=>'Tra2beta',
		'ghvvganr'=>'Tra2beta',
		'gaagaggaag'=>'Tra2alpha',
		'gryymcyr'=>'SC35',
		'tgcygyy'=>'SC35',
		'crsmsgw'=>'SF2/ASF',
		'tgrwgvh'=>'SF2/ASF',
		'ctcktcy'=>'SRp20',
		'wcwwc'=>'SRp20',
		'yywcwsg'=>'SRp40',
		'yrcrkm'=>'SRp55',
		'wggacra'=>'9G8',
		'acgagagay'=>'9G8',
		'gacgac'=>'9G8',
		'tgcatg'=>'FOX-1',
		'ygctky'=>'MBNL-1',
		'ycay'=>'NOVA-1',
		'caaccacaa'=>'YB-1',
	);	
	return($bm{$q})
}
