# Supplementary material for: A computational approach for genome-wide mapping of splicing factor binding sites
Source: Genome Biol. 2009 Mar 18;10(3):R30. doi: 10.1186/gb-2009-10-3-r30 (PMC2691001; doi:10.1186/gb-2009-10-3-r30)
Supplement: Additional data file 4 — SFF standalone download, suitable for running under the Linux OS. [file gb-2009-10-3-r30-S4.zip › Additional_file_4/SFF.pm]

package SFF;
use Exporter;
use strict;
use Statistics::Distributions;
 
my $dbh;
our @ISA = qw(Exporter);
 
######################
# Object constructor #
######################
sub new {
	my $input  			= {};
	bless ($input);
	$input->{S1}	=undef;
	$input->{S2}	=undef;
	$input->{Ph}	=undef;
	$input->{Pm}	=undef;
	$input->{Q}		=undef;
	$input->{W}		=undef;
	$input->{T}		=undef;
	$input->{COS}	=undef;
	$input->{USECUTOFF}	=undef;
	return ($input);
}

###########
#Get info #
###########

#Analyzed sequences
sub sequences{
	 my $input = shift;
	 my $count;
	 if (@_) { $input->{S1} = shift;$count++}
	 if (@_) { $input->{S2} = shift;$count++}
	 if ($count!=2){die "missing sequence imput\n"}
}

#COS(WR) cutoff
sub cutoff{
	 my $input = shift;
	 if (@_) {$input->{USECUTOFF} = shift}
}

#Used queries
sub query{
	my $input = shift;
 	my $count;
	if (@_) { $input->{Q} = shift;$count++}
	if ($count!=1){die "missing query imput\n"}
	$input->{Q}=lc($input->{Q});
	if($input->{USECUTOFF} ne 'FALSE'){$input->{T} = COSWR_cutoff($input->{Q})}
	if($input->{USECUTOFF} eq 'FALSE'){$input->{T} = 0}
}

#Significant and suboptimal p-val
sub p_value{
	 my $input = shift;
 	 my $count;
	 if (@_) { $input->{Ph}= shift;$count++}
	 if (@_) { $input->{Pm} = shift;$count++}
 	 if ($count!=2){die "missing p-value treshold imput\n"}
}

#Window size
sub window{
	 my $input = shift;
 	 my $count;
	 if (@_) { $input->{W} = shift;$count++}
	  $input->{W} = $input->{W} /2;
 	 if ($count!=1){die "missing window imput\n"}
}

#COS logic
sub COS_logic{
	 my $input = shift;
 	 my $count;
	 if (@_) { $input->{COS} = shift;$count++}
	 if(($input->{COS} ne 'TRUE')&&($input->{COS} ne 'FALSE')){die "give a valide COS parameter: TRUE or FALSE\n"}
 	 if ($count!=1){die "missing COS imput\n"}
}

##############################################
#search for a group of query bs on a sequence#
##############################################

sub RUN_SFF{
	
	my $input = shift;
	my %output;
	
	#Basic parameters
	my $SQh	=	lc($input->{S1});
	my $SQm	=	lc($input->{S2});
	my $QU	=	$input->{Q};
	
	#Warn if target and homologous sequence lengths are not equal
	if(($input->{COS} eq 'TRUE')&&(length($SQm)!=length($SQh))){warn " sequence1 length not equals sequence2 length $input->{COS}\n"}
	
	#Background model
	my ($Av,$Sd)=Background_Model($QU);
	
	#The COS(WR) Algorithm
	
	#1- Analyze target sequence: extract D scores and significance (Z)
	($output{BSh},$output{DSh},$output{ZSh},$output{PVh})=Single_BS_Score($SQh,$QU,$Av,$Sd);
	
	#2- Apply significance p-val treshold for target sequence
	$output{SGh}=Cutoff_BS_Scores($output{PVh},$input->{Ph});

	#3- Apply suboptimal p-val treshold for target sequence
	$output{SGsh}=Cutoff_BS_Scores($output{PVh},$input->{Pm});
	
	#4- Analyze homologous sequence: extract D score and significance (Z)
	($output{BSm},$output{DSm},$output{ZSm},$output{PVm})=Single_BS_Score($SQm,$QU,$Av,$Sd);
	
	#5- Apply suboptimal p-val treshold for homologous sequence
	$output{SGsm}=Cutoff_BS_Scores($output{PVm},$input->{Pm});
	
	#6- COS(WR): screen in window of size w and sumarize results
	$output{COSWR}=COSWR($output{SGh},$output{SGsh},$output{SGsm},$output{DSh},$output{DSm},$input->{W},$input->{T},$input->{COS});

	return($output{BSh},$output{COSWR})
}


############################################# SFF functions ##########################################################

######################################################################################
#Run the query on the sequence and return D score, Z score, P values  for single hits#
######################################################################################
sub Single_BS_Score{
	my ($SQ,$QU,$Av,$Sd)=@_;
	my $g;	#gap count
	my @B;	#binding site
	my @D;	#score
	my @Z;	#z score
	my @P;	#z pval
	
	for my $i(0..length($SQ)){

		#Setup query and sequence
		my @qry		 =	decompose($QU);	
		my @sub		 =	decompose(ungap(Gsubstr($SQ,$i-$g,$#qry+1)));
		my $mismatch =	0;
		my $maxmatch =	0;
			
		#If the sequence beggins with a gap skipp it
		if((substr($SQ,$i,1) eq '-')||($#sub!=$#qry)){$g++;($B[$i],$D[$i],$Z[$i],$P[$i])=('gap','gap','gap','gap','gap');next}
			
		#If the sequence contains 'n' skip it
		if(contain('n',@sub)==1){($B[$i],$D[$i],$Z[$i],$P[$i])=(join ("",@sub),'n','n','n','n');next}
	
		#Calculate Mismatch Expectation
		for my $s(0..$#sub){
			$maxmatch=$maxmatch+1/length($qry[$s]);
			if($qry[$s]!~m/$sub[$s]/i){$mismatch=$mismatch+1/length($qry[$s])}			
		}
		#Push results
		$B[$i]=join("",@sub);
		$D[$i]=($maxmatch-$mismatch)/$maxmatch; #D score
		($Z[$i],$P[$i])=Zscore($D[$i],$Av,$Sd);	#Z-score and P-value
	}
		return(\@B,\@D,\@Z,\@P);
}

########################################################################
#Return  a binary  vector indicating which positions are above treshold#
########################################################################
sub Cutoff_BS_Scores{
	my ($in,$treshold)=@_;
	my @out;
	for my $p(0..$#{$in}){
		$out[$p]=0;
		if (($in->[$p]<$treshold)&&($in->[$p]=~m/[0-9]/g)){$out[$p]=1}
		if  ($in->[$p] eq 'gap'){$out[$p]='gap'}
	}
	return (\@out)
}

#########################################
#Calculate COS(WR) in a window of size w#
#########################################
sub COSWR{
	my ($sgh,$sgm1,$sgm2,$sc1,$sc2,$w,$treshold,$cos_logic)=@_;
	my @COSWR;
	my $gap=0;
	my $cos;
	my $total_gaps=CountGap(@{$sgh});
	
	#set scores under treshold to zero
	for my $p(1..$#{$sgh}){
		$COSWR[$p]=0;
		if ($sgm1->[$p]==0){$sc1->[$p]=0}
		if ($sgm2->[$p]==0){$sc2->[$p]=0}
	}
	
	#Parse
	for my $p(0..$#{$sgh}){
		if($sgh->[$p] eq 'gap'){$gap++} 
		if	($w+1+$gap>$p){$COSWR[$p]='NA';next}
		if	($w+1+$total_gaps-$gap>($#{$sgh}-$p+1)){$COSWR[$p]='NA';next}
		if($sgh->[$p]==1){
			my $wr1	=WR($sc1->[$p],@{$sc1}[($p-$w)..($p-1)],@{$sc1}[($p+1)..($p+$w)]);
			my $wr2	=WR($sc2->[$p],@{$sc2}[($p-$w)..($p-1)],@{$sc2}[($p+1)..($p+$w)]);
			if($cos_logic eq 'TRUE' ){$cos=COS($wr1,$wr2)};
			if($cos_logic eq 'FALSE'){$cos=1};
			if(($wr1*$cos)<$treshold){next}
			$COSWR[$p]=sprintf("%.3f",($cos*$wr1));
			}
	}
	return(\@COSWR)
}
############################################# COS(WR) functions ##########################################################

#############################
#Weighted ranking function  #
#############################
sub WR{
	my (@a)=@_;
	my @s= sort{$b <=> $a} @a;
	my @score=(0);
	my $n=1;
	for my $i (0..$#s){
		if ($s[$i]==0){next}
		$score[$i]=$s[$i]/2**$n;
		$n++;
	}
	return(sum(@score))
}
###############
#COS function #
###############
sub COS{
	my($wr1,$wr2)=@_;
	if($wr1==0){return(0)}
	my $con;
			if(($wr1!=0)||($wr2!=0)){$con=1-(abs($wr1-$wr2))/($wr1>$wr2?$wr1:$wr2)}
			if(($wr1==0)&&($wr2==0)){$con=0}
			return($con);
}


########################################################### Miscelaneous ##################################################################

#Decompose query into an array
sub decompose{
	my ($a)=@_;
	my @a=split(//,$a);
	foreach(@a){$_=IUPAC($_)}
	my $flag=0;
	my $temp='';
	my @b=();
	foreach(@a){
		if($_ eq '['){$flag=1;next}
		if($_ eq ']'){push @b,$temp;$temp='';$flag=0;next}
		if($flag==0){push @b,$_}
		if($flag==1){$temp=$temp.$_}
		}
		return(@b)
}

#Get  a gapped substring
sub Gsubstr{
	my ($seq,$pos,$len) = @_;
	my ($i,$j,$s);
	my @seq=split(//,$seq);
		while ($j<$pos){if ($seq[$i++] ne '-'){$j++}}
	while ($j<$len+$pos){if ($seq[$i] ne '-'){$j++};$s=$s.$seq[$i++]}
	for $i(0..length($s)){
		if(substr($s,$i,1) eq '-'){next}
		return(substr($s,$i,length($s)))
	}
}

#Removes gaps from a sequence 
sub ungap{
 	my ($a)=@_;
 	$a=~s/-//g;
 	return($a)
 }
 
#Transpose a bidimentional matrix
sub transpose{
	my(@a)=@_;
	my  @b=();
	for my $i(0..$#a){
		for my $j(0..$#{$a[$i]}){
			$b[$j][$i]=$a[$i][$j];
		}
	}
return(@b);
}

#Summ up an array
sub sum{
	my(@a)=@_;
	my $a;
	foreach(@a){$a=$a+$_}
	return($a)
}

#Check if array contains an integer#
sub contain{
	my ($a,@a)=@_;
	foreach(@a){
	if($a eq $_){return(1)}}
	return(0);
}

#Count occurence of word gap
sub CountGap{
		my (@a)=@_;
		my $c;
		foreach(@a){if ($_ eq 'gap'){$c++}}
		return($c)
	}

#Calculate Z-scores
sub Zscore{
	my ($x,$Av,$Sd)=@_;
	my $z=sprintf("%.3f",($x-$Av)/$Sd);
	my $p=Statistics::Distributions::uprob($z); #one tailed
	return($z,$p)
}


############################################### HASHES #####################################

sub Background_Model{
	my ($q)=@_;
	my %bm=(
		'tctt'=>[0.254,0.228],
		'tgctg'=>[0.244,0.184],
		'ctctct'=>[0.245,0.205],
		'tagggw'=>[0.276,0.177],
		'tagaca'=>[0.259,0.179],
		'tagagt'=>[0.258,0.176],
		'atagca'=>[0.259,0.178],
		'ttgggt'=>[0.25,0.176],
		'tgtggg'=>[0.246,0.181],
		'ggcgg'=>[0.234,0.191],
		'gggtg'=>[0.242,0.195],
		'aagtgtt'=>[0.259,0.167],
		'gaagaa'=>[0.263,0.193],
		'ghvvganr'=>[0.45,0.167],
		'gaagaggaag'=>[0.256,0.15],
		'gryymcyr'=>[0.391,0.171],
		'tgcygyy'=>[0.308,0.184],
		'crsmsgw'=>[0.376,0.177],
		'tgrwgvh'=>[0.378,0.193],
		'ctcktcy'=>[0.282,0.176],
		'wcwwc'=>[0.359,0.209],
		'yywcwsg'=>[0.382,0.182],
		'yrcrkm'=>[0.422,0.191],
		'wggacra'=>[0.296,0.175],
		'acgagagay'=>[0.268,0.146],
		'gacgac'=>[0.245,0.17],
		'tgcatg'=>[0.25,0.183],
		'ygctky'=>[0.325,0.198],
		'ycay'=>[0.329,0.236],
		'caaccacaa'=>[0.253,0.149]
	);	
	if($#{$bm{$q}}<0){die "no background model for query $q\n"}
	return(@{$bm{$q}})
}

sub COSWR_cutoff{
	my ($q)=@_;
	my %bm=(
		'tctt'=>'0.747',
		'tgctg'=>'0.5',
		'ctctct'=>'0.667',
		'tagggw'=>'0.583',
		'tagaca'=>'0.544',
		'tagagt'=>'0.602',
		'atagca'=>'0.544',
		'ttgggt'=>'0.5',
		'tgtggg'=>'0.514',
		'ggcgg'=>'0.583',
		'gggtg'=>'0.5',
		'aagtgtt'=>'0.357',
		'gaagaa'=>'0.667',
		'ghvvganr'=>'0.737',
		'gaagaggaag'=>'0.575',
		'gryymcyr'=>'0.594',
		'tgcygyy'=>'0.591',
		'crsmsgw'=>'0.639',
		'tgrwgvh'=>'0.688',
		'ctcktcy'=>'0.625',
		'wcwwc'=>'0.643',
		'yywcwsg'=>'0.639',
		'yrcrkm'=>'0.68',
		'wggacra'=>'0.468',
		'acgagagay'=>'0.583',
		'gacgac'=>'0.5',
		'tgcatg'=>'0.583',
		'ygctky'=>'0.639',
		'ycay'=>'0.75',
		'caaccacaa'=>'0.539'
	);	
	return($bm{$q})
}

sub IUPAC{
	my ($a)=@_;
	my %iupac=(
		'a'=>'a',
		'c'=>'c',
		't'=>'t',
		'g'=>'g',
		'm'=>'ac',
		'r'=>'ag',
		'w'=>'at',
		's'=>'cg',
		'y'=>'ct',
		'k'=>'gt',
		'v'=>'acg',
		'h'=>'act',
		'd'=>'agt',
		'b'=>'cgt',
		'n'=>'acgt'
		);
	return($iupac{$a})
}
