# Supplementary material for: A computational approach for genome-wide mapping of splicing factor binding sites
Source: Genome Biol. 2009 Mar 18;10(3):R30. doi: 10.1186/gb-2009-10-3-r30 (PMC2691001; doi:10.1186/gb-2009-10-3-r30)
Supplement: Additional data file 4 — SFF standalone download, suitable for running under the Linux OS. [file gb-2009-10-3-r30-S4.zip › Additional_file_4/readme.txt]

README file for the SFF program                                                                    
                                             
1.Requirements

perl version 5.8.3 or later			 	http://www.perl.com/download.csp
linux fedora 2.0 or later  				http://rhold.fedoraproject.org/Download/

2. Contents

	SFF_script.pl
	SFF.pm (requires Statistics::Distributions module)
	* The destination of the library including the perl modules should be designated in the first line 'use lib()' otherwise place the modules and the scripts in your working directory 

3. Usage

[]$ perl SB.miner_script -sequence <filename containing 1 or 2 sequences in fasta format> -query <query in iupac symbol> 
	
	NOTE: use only a,c,g,t nucleotides.
	optional:
	-window			<window size>; default 50
	-significant	<significant hit p-val cuttoff>; default 0.01
	-suboptimal		<suboptimal hit p-val cuttoff>; default 0.025
	-cos			<logic; TRUE or FALSE> 
					if TRUE COS(WR) is computed if FALSE WR is computed;
					default TRUE
	-cutoff			<logic; TRUE or FALSE>
				    Use cutoffs for COS; default TRUE
		

4. Example:
 perl SFF_script.pl -sequence example.txt -query ycay
	


	
	
