# Supplementary material for: A computational approach for genome-wide mapping of splicing factor binding sites
Source: Genome Biol. 2009 Mar 18;10(3):R30. doi: 10.1186/gb-2009-10-3-r30 (PMC2691001; doi:10.1186/gb-2009-10-3-r30)
Supplement: Additional data file 4 — SFF standalone download, suitable for running under the Linux OS. [file gb-2009-10-3-r30-S4.zip › Additional_file_4/example.txt]

>sequence1
gtaagttgccattgcttaacagccattatccaaaatacaagtgggaatgttatcattatgcacctcagggtaaaactttttttttggcaatcTCACCATCATTTTAATtgtattcaaatctctagccaattgcacagatgttaatggagctgtatttttgcttcaatgtctattgcaatattctcattgcattctgcagg
>sequence2
gtaagttatcattgcttaattgccattattcaaaatactagtgggaa----gttatcatgcagttctggtttaattttttttctttgcagtcTCATCATCATTTTCATtttgtttacatcgctaacca------cagatgttgatggagctgtaatgttgcttcaatgtctattgcaatatttttattgcattctgcagg
